# Supplementary material for: Impact of Pasta Intake on Body Weight and Body Composition: A Technical Review
Source: Nutrients. 2023 Jun 9;15(12):2689. doi: 10.3390/nu15122689 (PMC10300797; doi:10.3390/nu15122689)
Supplement: Supplementary file 1 [file nutrients-15-02689-s001.zip]

Archive with 1 entries (1 files):
- nutrients-2414181-supplementary.pdf
